# Supplementary material for: Multiplex Real-Time PCR for the Detection of Tetracycline, Ciprofloxacin, and Erythromycin Resistance Determinants from Human and Foodborne Campylobacter jejuni and Campylobacter coli
Source: Microorganisms. 2023 Dec 6;11(12):2927. doi: 10.3390/microorganisms11122927 (PMC10745765; doi:10.3390/microorganisms11122927)
Supplement: Supplementary file 1 [file microorganisms-11-02927-s001.zip]

Archive with 7 entries (7 files):
- LGL_Zeller-Peronnet_supplementary Table S1.xlsx
- LGL_Zeller-Peronnet_supplementary Table S2.xlsx
- LGL_Zeller-Peronnet_supplementary Table S3.xlsx
- LGL_Zeller-Peronnet_supplementary Table S4.xlsx
- LGL_Zeller-Peronnet_supplementary Table S5.xlsx
- LGL_Zeller-Peronnet_supplementary Table S6.xlsx
- LGL_Zeller-Peronnet_supplementary Table S7.xlsx
