# Supplementary material for: Multiplex Real-Time PCR for the Detection of Tetracycline, Ciprofloxacin, and Erythromycin Resistance Determinants from Human and Foodborne Campylobacter jejuni and Campylobacter coli
Source: Microorganisms. 2023 Dec 6;11(12):2927. doi: 10.3390/microorganisms11122927 (PMC10745765; doi:10.3390/microorganisms11122927)
Supplement: Supplementary file 1 [file microorganisms-11-02927-s001.zip › LGL_Zeller-Peronnet_supplementary Table S1.xlsx]

## Sheet: Table S1_Sample overview
Sample overview						Phenotypic resistance determined by broth microdilution						Multiresistance level
German isolates from food (FS_) and human origin (HS_). Vietnamese isolates from food (VE_)						EUCAMP3						1
						grey shading: resistant to antimicrobiol agent						2
												3
												≥ 4
strain No.	alias	Country of origin	isolation source	Campylobacter species	collection date	CHL MIC	ERY MIC	GEN MIC	CIP MIC	TET MIC	ETP MIC	Multiresistance
HS_1		Germany	human stool sample	C. jejuni	2019	<=2	<=1	0.5	4	<=0.5	<=0.12	1
HS_2		Germany	human stool sample	C. jejuni	2019	4	<=1	<=0.25	16	64	<=0.12	2
HS_3		Germany	human stool sample	C. jejuni	2019	<=2	4	<=0.25	<=0.12	<=0.5	<=0.12	0
HS_4		Germany	human stool sample	C. jejuni	2019	<=2	<=1	<=0.25	8	64	<=0.12	2
HS_5		Germany	human stool sample	C. jejuni	2019	<=2	<=1	<=0.25	8	>64	<=0.12	2
HS_6		Germany	human stool sample	C. jejuni	2019	<=2	<=1	<=0.25	8	<=0.5	<=0.12	1
HS_7		Germany	human stool sample	C. jejuni	2019	<=2	<=1	0.5	<=0.12	<=0.5	<=0.12	0
HS_8		Germany	human stool sample	C. jejuni	2020	<=2	<=1	<=0.25	8	32	<=0.12	2
HS_9		Germany	human stool sample	C. jejuni	2020	<=2	<=1	<=0.25	<=0.12	<=0.5	<=0.12	0
HS_10		Germany	human stool sample	C. coli	2020	16	8	0.5	>32	>64	2	3
HS_11		Germany	human stool sample	C. jejuni	2020	<=2	<=1	<=0.25	8	<=0.5	<=0.12	1
HS_12		Germany	human stool sample	C. jejuni	2020	<=2	<=1	<=0.25	4	32	<=0.12	2
HS_13		Germany	human stool sample	C. jejuni	2020	<=2	<=1	<=0.25	8	64	0.5	2
HS_14		Germany	human stool sample	C. jejuni	2020	<=2	<=1	<=0.25	8	64	<=0.12	2
HS_15		Germany	human stool sample	C. jejuni	2020	<=2	<=1	<=0.25	<=0.12	<=0.5	<=0.12	0
HS_16		Germany	human stool sample	C. jejuni	2020	<=2	<=1	<=0.25	16	<=0.5	<=0.12	1
HS_17		Germany	human stool sample	C. jejuni	2020	<=2	<=1	<=0.25	16	64	<=0.12	2
HS_18		Germany	human stool sample	C. jejuni	2020	<=2	<=1	<=0.25	8	8	<=0.12	2
HS_19		Germany	human stool sample	C. coli	2020	<=2	<=1	0.5	8	64	0.25	2
HS_20		Germany	human stool sample	C. jejuni	2020	<=2	<=1	<=0.25	<=0.12	<=0.5	<=0.12	0
HS_21		Germany	human stool sample	C. coli	2020	<=2	<=1	0.5	8	64	1	3
HS_22		Germany	human stool sample	C. coli	2020	<=2	512	1	8	<=0.5	<=0.12	2
HS_23		Germany	human stool sample	C. jejuni	2020	<=2	<=1	<=0.25	16	>64	>4	3
HS_24		Germany	human stool sample	C. jejuni	2020	4	<=1	<=0.25	16	>64	1	3
HS_25		Germany	human stool sample	C. jejuni	2021	<=2	<=1	0.5	16	8	<=0.12	2
HS_26		Germany	human stool sample	C. jejuni	2018	<=2	<=1	<=0.25	8	64	<=0.12	2
HS_27		Germany	human stool sample	C. jejuni	2018	<=2	<=1	<=0.25	8	<=0.5	<=0.12	1
HS_28		Germany	human stool sample	C. jejuni	2019	<=2	<=1	<=0.25	4	32	<=0.12	2
HS_29		Germany	human stool sample	C. jejuni	2019	<=2	2	<=0.25	32	>64	<=0.12	2
HS_30		Germany	human stool sample	C. jejuni	2019	<=2	<=1	<=0.25	8	4	<=0.12	2
HS_31		Germany	human stool sample	C. jejuni	2019	<=2	<=1	0.5	8	64	<=0.12	2
HS_32		Germany	human stool sample	C. coli	2019	<=2	<=1	<=0.25	8	32	0.5	2
HS_33		Germany	human stool sample	C. jejuni	2019	<=2	<=1	<=0.25	8	16	<=0.12	2
HS_34		Germany	human stool sample	C. jejuni	2019	<=2	<=1	<=0.25	8	2	<=0.12	2
HS_35		Germany	human stool sample	C. coli	2019	<=2	<=1	0.5	16	>64	1	3
HS_36		Germany	human stool sample	C. jejuni	2019	<=2	<=1	<=0.25	8	<=0.5	1	2
HS_37		Germany	human stool sample	C. jejuni	2019	<=2	<=1	0.5	8	64	<=0.12	2
HS_38		Germany	human stool sample	C. jejuni	2019	<=2	<=1	<=0.25	8	8	<=0.12	2
HS_39		Germany	human stool sample	C. jejuni	2019	<=2	<=1	<=0.25	16	64	<=0.12	2
HS_40		Germany	human stool sample	C. jejuni	2019	<=2	<=1	<=0.25	8	16	<=0.12	2
HS_41		Germany	human stool sample	C. jejuni	2019	<=2	<=1	<=0.25	8	16	<=0.12	2
HS_42		Germany	human stool sample	C. jejuni	2019	<=2	<=1	0.5	<=0.12	<=0.5	<=0.12	0
HS_43		Germany	human stool sample	C. jejuni	2019	<=2	<=1	0.5	<=0.12	<=0.5	<=0.12	0
HS_44		Germany	human stool sample	C. jejuni	2019	<=2	<=1	<=0.25	0.25	<=0.5	<=0.12	0
HS_45		Germany	human stool sample	C. coli	2019	<=2	2	1	8	<=0.5	<=0.12	1
HS_46		Germany	human stool sample	C. jejuni	2019	<=2	<=1	<=0.25	8	32	<=0.12	2
HS_47		Germany	human stool sample	C. jejuni	2019	<=2	<=1	<=0.25	8	<=0.5	<=0.12	1
HS_48		Germany	human stool sample	C. jejuni	2019	<=2	<=1	<=0.25	8	>64	<=0.12	2
HS_49		Germany	human stool sample	C. jejuni	2019	<=2	<=1	<=0.25	8	16	<=0.12	2
HS_50		Germany	human stool sample	C. jejuni	2019	<=2	<=1	<=0.25	8	32	0.25	2
FS_51		Germany	retail, chicken breast	C. jejuni	2021	<=2	<=1	0.5	<=0.12	<=0.5	<=0.12	0
FS_52		Germany	retail, chicken breast	C. jejuni	2021	<=2	<=1	<=0.25	8	32	<=0.12	2
FS_53		Germany	retail, chicken breast	C. jejuni	2021	<=2	<=1	<=0.25	<=0.12	<=0.5	<=0.12	0
FS_54		Germany	retail, chicken breast	C. jejuni	2021	<=2	<=1	<=0.25	8	64	<=0.12	2
FS_55		Germany	retail, chicken breast	C. coli	2021	<=2	<=1	1	8	<=0.5	0.25	1
FS_56		Germany	retail, chicken meat	C. jejuni	2021	<=2	<=1	<=0.25	8	64	<=0.12	2
FS_57		Germany	retail, chicken leg	C. jejuni	2021	<=2	<=1	<=0.25	<=0.12	<=0.5	<=0.12	0
FS_58		Germany	retail, chicken breast	C. jejuni	2021	<=2	<=1	<=0.25	16	>64	<=0.12	2
FS_59		Germany	retail, chicken breast	C. jejuni	2021	<=2	<=1	<=0.25	4	<=0.5	<=0.12	1
FS_60		Germany	retail, chicken breast	C. jejuni	2021	<=2	<=1	0.5	<=0.12	<=0.5	<=0.12	0
FS_61		Germany	retail, chicken breast	C. jejuni	2021	<=2	<=1	<=0.25	<=0.12	<=0.5	<=0.12	0
FS_62		Germany	retail, chicken breast	C. jejuni	2021	<=2	<=1	<=0.25	4	8	<=0.12	2
FS_63		Germany	retail, chicken meat	C. jejuni	2019	<=2	<=1	<=0.25	<=0.12	<=0.5	<=0.12	0
FS_64		Germany	retail, chicken meat	C. jejuni	2019	<=2	<=1	0.5	16	>64	<=0.12	2
FS_65		Germany	retail, chicken breast	C. jejuni	2019	<=2	<=1	<=0.25	16	>64	<=0.12	2
FS_66		Germany	retail, chicken breast	C. coli	2019	<=2	<=1	0.5	16	>64	0.5	2
FS_67		Germany	retail, chicken breast	C. coli	2019	<=2	<=1	0.5	<=0.12	32	<=0.12	1
FS_68		Germany	retail, chicken breast	C. jejuni	2019	<=2	<=1	<=0.25	8	64	<=0.12	2
FS_69		Germany	retail, chicken breast	C. jejuni	2019	<=2	<=1	<=0.25	16	<=0.5	<=0.12	1
FS_70		Germany	retail, chicken breast	C. jejuni	2019	<=2	<=1	<=0.25	<=0.12	<=0.5	<=0.12	0
FS_71		Germany	retail, chicken breast	C. jejuni	2019	<=2	<=1	<=0.25	8	8	<=0.12	2
FS_72		Germany	retail, chicken breast	C. jejuni	2019	<=2	<=1	0.5	8	<=0.5	0.25	1
FS_73		Germany	retail, chicken breast	C. jejuni	2019	<=2	<=1	<=0.25	8	<=0.5	<=0.12	1
FS_74		Germany	retail, chicken breast	C. jejuni	2019	<=2	<=1	<=0.25	8	>64	<=0.12	2
FS_75		Germany	broiler, neck skin	C. jejuni	2019	<=2	<=1	<=0.25	<=0.12	<=0.5	<=0.12	0
FS_76		Germany	retail, chicken breast	C. coli	2019	<=2	<=1	0.5	<=0.12	64	1	2
FS_77		Germany	retail, chicken breast	C. jejuni	2019	<=2	<=1	<=0.25	4	<=0.5	<=0.12	1
FS_78		Germany	retail, chicken breast	C. jejuni	2019	<=2	<=1	<=0.25	4	16	<=0.12	2
FS_79		Germany	retail, chicken breast	C. coli	2019	<=2	<=1	0.5	8	<=0.5	<=0.12	1
FS_80		Germany	retail, chicken leg	C. jejuni	2019	<=2	<=1	<=0.25	<=0.12	<=0.5	<=0.12	0
FS_81		Germany	broiler, neck skin	C. jejuni	2019	<=2	<=1	0.5	0.25	32	<=0.12	1
FS_82		Germany	Chicken eggs	C. coli	2020	4	4	0.5	0.25	<=0.5	2	1
FS_83		Germany	broiler, neck skin	C. jejuni	2019	<=2	<=1	0.5	<=0.12	<=0.5	<=0.12	0
FS_84		Germany	broiler, neck skin	C. coli	2019	4	2	0.5	16	>64	0.5	2
FS_85		Germany	retail, chicken breast	C. jejuni	2019	<=2	<=1	<=0.25	8	<=0.5	<=0.12	1
FS_86		Germany	retail, chicken breast	C. jejuni	2019	<=2	<=1	<=0.25	8	<=0.5	<=0.12	1
FS_87		Germany	retail, chicken breast	C. jejuni	2019	<=2	<=1	<=0.25	16	64	<=0.12	2
FS_88		Germany	retail, chicken breast	C. jejuni	2019	<=2	<=1	0.5	16	<=0.5	<=0.12	1
FS_89		Germany	retail, chicken breast	C. jejuni	2020	<=2	<=1	<=0.25	8	8	<=0.12	2
FS_90		Germany	broiler, neck skin	C. coli	2019	<=2	<=1	0.5	<=0.12	64	0.5	1
FS_91		Germany	Unknown	C. jejuni	2020	4	<=1	<=0.25	16	>64	0.5	2
FS_92		Germany	turkey, neck skin	C. coli	2020	<=2	<=1	1	<=0.12	>64	1	2
FS_93		Germany	turkey, neck skin	C. coli	2020	<=2	<=1	<=0.25	<=0.12	<=0.5	0.25	0
FS_94		Germany	broiler, neck skin	C. coli	2020	4	2	0.5	0.25	<=0.5	0.25	0
FS_95		Germany	broiler, neck skin	C. coli	2020	<=2	<=1	0.5	8	>64	4	3
FS_96		Germany	broiler, neck skin	C. jejuni	2020	<=2	<=1	<=0.25	<=0.12	<=0.5	0.25	0
FS_97		Germany	broiler, neck skin	C. coli	2020	<=2	<=1	0.5	<=0.12	<=0.5	0.5	0
FS_98		Germany	retail, chicken breast	C. coli	2020	<=2	<=1	0.5	8	32	2	3
FS_99		Germany	retail, chicken breast	C. jejuni	2020	<=2	<=1	<=0.25	8	64	<=0.12	2
FS_100		Germany	Chicken eggs	C. coli	2020	<=2	<=1	<=0.25	16	<=0.5	4	2
HS_101		Germany	human stool sample, external lab	C. coli	2022	<=2	<=1	1	8	64	0.25	2
HS_102		Germany	human stool sample, external lab	C. coli	2022	4	<=1	0.5	8	64	2	3
HS_103		Germany	human stool sample, external lab	C. coli	2022	<=2	512	0.5	8	>64	1	4
HS_104		Germany	human stool sample, external lab	C. coli	2022	<=2	<=1	0.5	8	<=0.5	1	2
HS_105		Germany	human stool sample, external lab	C. coli	2022	4	<=1	0.5	16	1	2	2
HS_106		Germany	human stool sample, external lab	C. coli	2022	4	<=1	<=0.25	0.25	<=0.5	0.5	0
HS_107		Germany	human stool sample, external lab	C. coli	2022	4	<=1	1	16	64	0.25	2
HS_108		Germany	human stool sample, external lab	C. coli	2022	<=2	<=1	0.5	8	64	0.5	2
HS_109		Germany	human stool sample, external lab	C. coli	2022	<=2	<=1	0.5	0.25	<=0.5	0.5	0
HS_110		Germany	human stool sample, external lab	C. coli	2022	<=2	<=1	1	8	64	0.5	2
FS_111	BfR-CA-19312	Germany	broiler, skin	C. coli	2020	<=2	<=1	0.5	8	64	0.5	2
FS_112	BfR-CA-19320	Germany	retail, chicken breast	C. jejuni	2020	<=2	<=1	<=0.25	4	<=0.5	<=0.12	1
FS_113	BfR-CA-20317	Germany	retail, chicken breast	C. jejuni	2021	8	<=1	<=0.25	<=0.12	1	1	1
FS_114	BfR-CA-20598	Germany	retail, chicken breast	C. jejuni	2022	<=2	<=1	<=0.25	16	64	2	3
FS_115	BfR-CA-20788	Germany	retail, chicken meat	C. coli	2022	<=2	<=1	0.5	16	64	2	3
FS_116	BfR-CA-20832	Germany	broiler, cecum	C. coli	2022	<=2	<=1	0.5	0.25	<=0.5	1	1
FS_117	BfR-CA-20996	Germany	retail, chicken meat	C. jejuni	2022	<=2	<=1	<=0.25	8	<=0.5	<=0.12	1
FS_118	BfR-CA-21003	Germany	retail, chicken meat	C. coli	2022	8	8	1	<=0.12	>64	0.5	1
FS_119	BfR-CA-21076	Germany	retail, chicken breast	C. coli	2022	<=2	512	1	8	<=0.5	<=0.12	2
FS_120	BfR-CA-21077	Germany	retail, chicken breast	C. jejuni	2022	<=2	<=1	<=0.25	8	<=0.5	<=0.12	1
HS_121		Germany	human stool sample, external lab	C. coli	2022	4	<=1	1	16	<=0.5	0.5	1
HS_122		Germany	human stool sample, external lab	C. jejuni	2022	<=2	<=1	<=0.25	32	>64	<=0.12	2
HS_123		Germany	human stool sample, external lab	C. coli	2023	<=2	<=1	0.5	<=0.12	32	0.5	1
HS_124		Germany	human stool sample, external lab	C. coli	2023	<=2	<=1	<=0.25	4	16	0.5	2
HS_125		Germany	human stool sample, external lab	C. coli	2023	4	<=1	0.5	32	>64	4	3
HS_126		Germany	human stool sample, external lab	C. coli	2023	4	<=1	1	<=0.12	<=0.5	1	1
HS_127		Germany	human stool sample, external lab	C. coli	2023	4	2	0.5	16	>64	0.25	2
HS_128		Germany	human stool sample, external lab	C. coli	2023	<=2	<=1	<=0.25	<=0.12	<=0.5	0.5	0
FS_129	BfR-CA-19086	Germany	broiler, meat	C. jejuni	2020	<=2	<=1	0.5	8	32	2	3
VE_01	BfR-CA-15062	Vietnam	broiler, feces	C. coli	2017	>64	>512	>16	32	>64	1	≥ 4
VE_02	BfR-CA-15077	Vietnam	broiler, feces	C. coli	2017	64	>512	>16	32	>64	2	≥ 4
VE_03	BfR-CA-15986	Vietnam	broiler, feces	C. coli	2016	4	>512	>16	32	>64	4	≥ 4
VE_04	BfR-CA-15987	Vietnam	broiler, feces	C. coli	2016	8	>512	1	32	>64	4	4
VE_05	BfR-CA-15989	Vietnam	broiler, feces	C. coli	2016	>64	512	>16	32	>64	2	≥ 4
VE_06	BfR-CA-15990	Vietnam	broiler, feces	C. coli	2016	>64	>512	>16	>32	>64	>4	≥ 4
VE_07	BfR-CA-15991	Vietnam	broiler, feces	C. coli	2016	>64	>512	>16	>32	>64	>4	≥ 4
VE_08	BfR-CA-15994	Vietnam	broiler, feces	C. coli	2016	64	512	>16	>32	>64	4	≥ 4
VE_09	BfR-CA-16036	Vietnam	broiler, feces	C. coli	2017	4	>512	>16	>32	>64	1	≥ 4
VE_10	BfR-CA-16046	Vietnam	broiler, feces	C. coli	2017	64	>512	>16	16	>64	>4	≥ 4
VE_11	BfR-CA-16057	Vietnam	broiler, feces	C. coli	2017	>64	>512	>16	16	>64	>4	≥ 4
VE_12	BfR-CA-16059	Vietnam	broiler, feces	C. coli	2017	>64	>512	>16	16	>64	>4	≥ 4
VE_13	BfR-CA-16081	Vietnam	broiler, feces	C. jejuni	2017	>64	2	0.5	>32	>64	4	4
VE_14	BfR-CA-16092	Vietnam	broiler, feces	C. jejuni	2017	>64	>512	>16	>32	>64	2	≥ 4
VE_15	BfR-CA-16107	Vietnam	broiler, feces	C. coli	2017	16	512	>16	>32	>64	2	≥ 4
VE_16	BfR-CA-16196	Vietnam	broiler, feces	C. coli	2017	>64	>512	>16	16	>64	4	≥ 4
VE_17	BfR-CA-16261	Vietnam	broiler, feces	C. coli	2017	>64	256	>16	>32	>64	4	≥ 4
VE_18	BfR-CA-18689	Vietnam	broiler, feces	C. jejuni	2017	>64	<=1	>16	>32	>64	0.5	4
VE_19	BfR-CA-19033	Vietnam	broiler, meat	C. coli	2018	8	256	>16	>32	>64	2	≥ 4
VE_20	BfR-CA-19119	Vietnam	broiler, meat	C. coli	2018	8	>512	>16	>32	>64	1	≥ 4
VE_21	BfR-CA-16298	Vietnam	broiler, feces	C. coli	2017	8	512	0.5	16	>64	2	4
DSM 4688			reference strain	C. jejuni		<=2	<=1	0.5	<=0.12	<=0.5	<=0.12
2012-70-443-2			reference strain	C. coli		<=2	<=1	0.5	<=0.12	<=0.5	<=0.12
