# Supplementary material for: Multiplex Real-Time PCR for the Detection of Tetracycline, Ciprofloxacin, and Erythromycin Resistance Determinants from Human and Foodborne Campylobacter jejuni and Campylobacter coli
Source: Microorganisms. 2023 Dec 6;11(12):2927. doi: 10.3390/microorganisms11122927 (PMC10745765; doi:10.3390/microorganisms11122927)
Supplement: Supplementary file 1 [file microorganisms-11-02927-s001.zip › LGL_Zeller-Peronnet_supplementary Table S2.xlsx]

## Sheet: Table S2_Primer binding sites
Primer and probe binding sites (based on Aquamis)
S: sensitivity; R: resistance
grey shading: phenotypically resistant isolate
(1*): imperfect binding site with pm due to additional mutation A>G
Commonly, 2 binding sites for 2 primers (forward and reverse) and 1 binding site for the probe were identified
In some cases, more binding sites are observed for tet(O) and 23S rRNA, which indicate the presence of 2 or 3 copies of a gene: 4 or 6 binding sites for primers and 2 or 3 binding sites for the probe
degenerated nucleotide Y (C/T) in gyrA_Cc: C for wt1 and pm1 ; T for wt2 and pm2
		tetracycline				ciprofloxacin C. coli					ciprofloxacin C. jejuni			erythromycin
strain No.	Campylobacter species	TET R/S	tet(O) primers	tet(O) wt	CIP R/S	gyrA_Cc	gyrA_Cc_wt1	gyrA_Cc_wt2	gyrA_Cc_pm1	gyrA_Cc_pm2	gyrA_Cj	gyrA_Cj_wt	gyrA_Cj_pm	ERY R/S	23S	23S_wt	23S_pm	erm(B) primers	erm(B) wt
HS_1	C. jejuni	0	0	0	1	0	0	0	0	0	2	0	1	0	2	1	0	0	0
HS_2	C. jejuni	1	2	1	1	0	0	0	0	0	2	0	1	0	2	1	0	0	0
HS_3	C. jejuni	0	0	0	0	0	0	0	0	0	2	1	0	0	2	1	0	0	0
HS_4	C. jejuni	1	2	1	1	0	0	0	0	0	2	0	1	0	2	1	0	0	0
HS_5	C. jejuni	1	2	1	1	0	0	0	0	0	2	0	1	0	2	1	0	0	0
HS_6	C. jejuni	0	0	0	1	0	0	0	0	0	2	0	1	0	2	1	0	0	0
HS_7	C. jejuni	0	0	0	0	0	0	0	0	0	2	1	0	0	2	1	0	0	0
HS_8	C. jejuni	1	2	1	1	0	0	0	0	0	2	0	1	0	2	1	0	0	0
HS_9	C. jejuni	0	0	0	0	0	0	0	0	0	2	1	0	0	2	1	0	0	0
HS_10	C. coli	1	4	2	1	2	0	0	1	0	0	0	0	0	2	1	0	0	0
HS_11	C. jejuni	0	0	0	1	0	0	0	0	0	2	0	1	0	2	1	0	0	0
HS_12	C. jejuni	1	2	1	1	0	0	0	0	0	2	0	1	0	2	1	0	0	0
HS_13	C. jejuni	1	2	1	1	0	0	0	0	0	2	0	1	0	2	1	0	0	0
HS_14	C. jejuni	1	2	1	1	0	0	0	0	0	2	0	1	0	2	1	0	0	0
HS_15	C. jejuni	0	0	0	0	0	0	0	0	0	2	1	0	0	2	1	0	0	0
HS_16	C. jejuni	0	0	0	1	0	0	0	0	0	2	0	1	0	2	1	0	0	0
HS_17	C. jejuni	1	2	1	1	0	0	0	0	0	2	0	1	0	2	1	0	0	0
HS_18	C. jejuni	1	2	1	1	0	0	0	0	0	2	0	1	0	2	1	0	0	0
HS_19	C. coli	1	4	2	1	2	0	0	1	0	0	0	0	0	2	1	0	0	0
HS_20	C. jejuni	0	0	0	0	0	0	0	0	0	2	1	0	0	2	1	0	0	0
HS_21	C. coli	1	2	1	1	2	0	0	1	0	0	0	0	0	2	1	0	0	0
HS_22	C. coli	0	0	0	1	2	0	0	1	0	0	0	0	1	2	0	1	0	0
HS_23	C. jejuni	1	2	1	1	0	0	0	0	0	2	0	1	0	2	1	0	0	0
HS_24	C. jejuni	1	2	1	1	0	0	0	0	0	2	0	1	0	2	1	0	0	0
HS_25	C. jejuni	1	2	1	1	0	0	0	0	0	2	0	1	0	2	1	0	0	0
HS_26	C. jejuni	1	2	1	1	0	0	0	0	0	2	0	1	0	2	1	0	0	0
HS_27	C. jejuni	0	0	0	1	0	0	0	0	0	2	0	1	0	2	1	0	0	0
HS_28	C. jejuni	1	4	2	1	0	0	0	0	0	2	0	1	0	2	1	0	0	0
HS_29	C. jejuni	1	2	1	1	0	0	0	0	0	2	0	1	0	2	1	0	0	0
HS_30	C. jejuni	1	2	1	1	0	0	0	0	0	2	0	1	0	2	1	0	0	0
HS_31	C. jejuni	1	2	1	1	0	0	0	0	0	2	0	1	0	2	1	0	0	0
HS_32	C. coli	1	2	1	1	2	0	0	1	0	0	0	0	0	2	1	0	0	0
HS_33	C. jejuni	1	2	1	1	0	0	0	0	0	2	0	1	0	2	1	0	0	0
HS_34	C. jejuni	1	2	1	1	0	0	0	0	0	2	0	1	0	2	1	0	0	0
HS_35	C. coli	1	2	1	1	2	0	0	1	0	0	0	0	0	2	1	0	0	0
HS_36	C. jejuni	0	0	0	1	0	0	0	0	0	2	0	1	0	2	1	0	0	0
HS_37	C. jejuni	1	2	1	1	0	0	0	0	0	2	0	1	0	2	1	0	0	0
HS_38	C. jejuni	1	2	1	1	0	0	0	0	0	2	0	1	0	2	1	0	0	0
HS_39	C. jejuni	1	2	1	1	0	0	0	0	0	2	0	1	0	2	1	0	0	0
HS_40	C. jejuni	1	2	1	1	0	0	0	0	0	2	0	1	0	2	1	0	0	0
HS_41	C. jejuni	1	2	1	1	0	0	0	0	0	2	0	1	0	2	1	0	0	0
HS_42	C. jejuni	0	0	0	0	0	0	0	0	0	2	1	0	0	2	1	0	0	0
HS_43	C. jejuni	0	0	0	0	0	0	0	0	0	2	1	0	0	2	1	0	0	0
HS_44	C. jejuni	0	0	0	0	0	0	0	0	0	2	1	0	0	2	1	0	0	0
HS_45	C. coli	0	0	0	1	2	0	0	0	1	0	0	0	0	2	1	0	0	0
HS_46	C. jejuni	1	2	1	1	0	0	0	0	0	2	0	1	0	2	1	0	0	0
HS_47	C. jejuni	0	0	0	1	0	0	0	0	0	2	0	1	0	2	1	0	0	0
HS_48	C. jejuni	1	2	1	1	0	0	0	0	0	2	0	1	0	2	1	0	0	0
HS_49	C. jejuni	1	2	1	1	0	0	0	0	0	2	0	1	0	2	1	0	0	0
HS_50	C. jejuni	1	2	1	1	0	0	0	0	0	2	0	1	0	2	1	0	0	0
FS_51	C. jejuni	0	0	0	0	0	0	0	0	0	2	1	0	0	2	1	0	0	0
FS_52	C. jejuni	1	4	2	1	0	0	0	0	0	2	0	1	0	2	1	0	0	0
FS_53	C. jejuni	0	0	0	0	0	0	0	0	0	2	1	0	0	2	1	0	0	0
FS_54	C. jejuni	1	2	1	1	0	0	0	0	0	2	0	1	0	2	1	0	0	0
FS_55	C. coli	0	0	0	1	2	0	0	1	0	0	0	0	0	4	2	0	0	0
FS_56	C. jejuni	1	4	2	1	0	0	0	0	0	2	0	1	0	2	1	0	0	0
FS_57	C. jejuni	0	0	0	0	0	0	0	0	0	2	1	0	0	2	1	0	0	0
FS_58	C. jejuni	1	2	1	1	0	0	0	0	0	2	0	1	0	2	1	0	0	0
FS_59	C. jejuni	0	0	0	1	0	0	0	0	0	2	0	1	0	2	1	0	0	0
FS_60	C. jejuni	0	0	0	0	0	0	0	0	0	2	1	0	0	2	1	0	0	0
FS_61	C. jejuni	0	0	0	0	0	0	0	0	0	2	1	0	0	2	1	0	0	0
FS_62	C. jejuni	1	2	1	1	0	0	0	0	0	2	0	1	0	2	1	0	0	0
FS_63	C. jejuni	0	0	0	0	0	0	0	0	0	2	1	0	0	2	1	0	0	0
FS_64	C. jejuni	1	2	1	1	0	0	0	0	0	2	0	1	0	2	1	0	0	0
FS_65	C. jejuni	1	2	1	1	0	0	0	0	0	2	0	1	0	2	1	0	0	0
FS_66	C. coli	1	2	1	1	2	0	0	1	0	0	0	0	0	2	1	0	0	0
FS_67	C. coli	1	2	1	0	2	1	0	0	0	0	0	0	0	2	1	0	0	0
FS_68	C. jejuni	1	2	1	1	0	0	0	0	0	2	0	1	0	2	1	0	0	0
FS_69	C. jejuni	0	0	0	1	0	0	0	0	0	2	0	1	0	6	3	0	0	0
FS_70	C. jejuni	0	0	0	0	0	0	0	0	0	2	1	0	0	2	1	0	0	0
FS_71	C. jejuni	1	2	1	1	0	0	0	0	0	2	0	1	0	2	1	0	0	0
FS_72	C. jejuni	0	0	0	1	0	0	0	0	0	2	0	1	0	6	3	0	0	0
FS_73	C. jejuni	0	0	0	1	0	0	0	0	0	2	0	1	0	2	1	0	0	0
FS_74	C. jejuni	1	2	1	1	0	0	0	0	0	2	0	1	0	2	1	0	0	0
FS_75	C. jejuni	0	0	0	0	0	0	0	0	0	2	1	0	0	2	1	0	0	0
FS_76	C. coli	1	2	1	0	2	1	0	0	0	0	0	0	0	2	1	0	0	0
FS_77	C. jejuni	0	0	0	1	0	0	0	0	0	2	0	1	0	2	1	0	0	0
FS_78	C. jejuni	1	2	1	1	0	0	0	0	0	2	0	1	0	2	1	0	0	0
FS_79	C. coli	0	0	0	1	2	0	0	1	0	0	0	0	0	2	1	0	0	0
FS_80	C. jejuni	0	0	0	0	0	0	0	0	0	2	1	0	0	2	1	0	0	0
FS_81	C. jejuni	1	2	1	0	0	0	0	0	0	2	1	0	0	2	1	0	0	0
FS_82	C. coli	0	0	0	0	2	1	0	0	0	0	0	0	0	2	1	0	0	0
FS_83	C. jejuni	0	0	0	0	0	0	0	0	0	2	1	0	0	2	1	0	0	0
FS_84	C. coli	1	2	1	1	2	0	0	1	0	0	0	0	0	2	1	0	0	0
FS_85	C. jejuni	0	0	0	1	0	0	0	0	0	2	0	1	0	2	1	0	0	0
FS_86	C. jejuni	0	0	0	1	0	0	0	0	0	2	0	1	0	2	1	0	0	0
FS_87	C. jejuni	1	2	1	1	0	0	0	0	0	2	0	1	0	2	1	0	0	0
FS_88	C. jejuni	0	0	0	1	0	0	0	0	0	2	0	1	0	2	1	0	0	0
FS_89	C. jejuni	1	2	1	1	0	0	0	0	0	2	0	1	0	2	1	0	0	0
FS_90	C. coli	1	2	1	0	2	1	0	0	0	0	0	0	0	2	1	0	0	0
FS_91	C. jejuni	1	2	1	1	0	0	0	0	0	2	0	1	0	2	1	0	0	0
FS_92	C. coli	1	2	1	0	2	1	0	0	0	0	0	0	0	2	1	0	0	0
FS_93	C. coli	0	0	0	0	2	1	0	0	0	0	0	0	0	2	1	0	0	0
FS_94	C. coli	0	0	0	0	2	1	0	0	0	0	0	0	0	2	1	0	0	0
FS_95	C. coli	1	2	1	1	2	0	0	1	0	0	0	0	0	2	1	0	0	0
FS_96	C. jejuni	0	0	0	0	0	0	0	0	0	2	1	0	0	2	1	0	0	0
FS_97	C. coli	0	0	0	0	2	1	0	0	0	0	0	0	0	2	1	0	0	0
FS_98	C. coli	1	2	1	1	2	0	0	1	0	0	0	0	0	2	1	0	0	0
FS_99	C. jejuni	1	2	1	1	0	0	0	0	0	2	0	1	0	2	1	0	0	0
FS_100	C. coli	0	0	0	1	2	0	0	1	0	0	0	0	0	2	1	0	0	0
HS_101	C. coli	1	2	1	1	2	0	0	1	0	0	0	0	0	2	1	0	0	0
HS_102	C. coli	1	4	2	1	2	0	0	1	0	0	0	0	0	2	1	0	0	0
HS_103	C. coli	1	2	1	1	2	0	0	1	0	0	0	0	1	2	0	1	0	0
HS_104	C. coli	0	0	0	1	2	0	0	1	0	0	0	0	0	2	1	0	0	0
HS_105	C. coli	0	0	0	1	2	0	0	1	0	0	0	0	0	2	1	0	0	0
HS_106	C. coli	0	0	0	0	2	1	0	0	0	0	0	0	0	2	1	0	0	0
HS_107	C. coli	1	2	1	1	2	0	0	1	0	0	0	0	0	2	1	0	0	0
HS_108	C. coli	1	2	1	1	2	0	0	1	0	0	0	0	0	2	1	0	0	0
HS_109	C. coli	0	0	0	0	2	1	0	0	0	0	0	0	0	2	1	0	0	0
HS_110	C. coli	1	2	1	1	2	0	0	1	0	0	0	0	0	4	2	0	0	0
FS_111	C. coli	1	2	1	1	2	0	0	1	0	0	0	0	0	2	1	0	0	0
FS_112	C. jejuni	0	0	0	1	0	0	0	0	0	2	0	1	0	4	2	0	0	0
FS_113	C. jejuni	0	0	0	0	0	0	0	0	0	2	1	0	0	2	1	0	0	0
FS_114	C. jejuni	1	2	1	1	0	0	0	0	0	2	0	1	0	2	1	0	0	0
FS_115	C. coli	1	2	1	1	2	0	0	1	0	0	0	0	0	2	1	0	0	0
FS_116	C. coli	0	0	0	0	2	1	0	0	0	0	0	0	0	2	1	0	0	0
FS_117	C. jejuni	0	0	0	1	0	0	0	0	0	2	0	1	0	4	2	0	0	0
FS_118	C. coli	1	2	1	0	2	1	0	0	0	0	0	0	0	2	1	0	0	0
FS_119	C. coli	0	0	0	1	2	0	0	1	0	0	0	0	1	2	0	1	0	0
FS_120	C. jejuni	0	0	0	1	0	0	0	0	0	2	0	1	0	2	1	0	0	0
HS_121	C. coli	0	0	0	1	2	0	0	1	0	0	0	0	0	4	2	0	0	0
HS_122	C. jejuni	1	2	1	1	0	0	0	0	0	2	0	1	0	2	1	0	0	0
HS_123	C. coli	1	2	1	0	2	1	0	0	0	0	0	0	0	2	1	0	0	0
HS_124	C. coli	1	2	1	1	2	0	0	1	0	0	0	0	0	2	1	0	0	0
HS_125	C. coli	1	2	1	1	2	0	0	1	0	0	0	0	0	2	1	0	0	0
HS_126	C. coli	0	0	0	0	2	1	0	0	0	0	0	0	0	2	1	0	0	0
HS_127	C. coli	1	2	1	1	2	0	0	1	0	0	0	0	0	2	1	0	0	0
HS_128	C. coli	0	0	0	0	2	1	0	0	0	0	0	0	0	2	1	0	0	0
FS_129	C. jejuni	1	2	1	1	0	0	0	0	0	2	0	(1*) +A>G	0	2	1	0	0	0
VE_01	C. coli	1	2	1	1	2	0	0	1	0	0	0	0	1	2	1	0	2	1
VE_02	C. coli	1	2	1	1	2	0	0	1	0	0	0	0	1	2	0	1	0	0
VE_03	C. coli	1	3	1	1	2	0	0	1	0	0	0	0	1	2	0	1	0	0
VE_04	C. coli	1	2	1	1	2	0	0	1	0	0	0	0	1	2	1	0	2	1
VE_05	C. coli	1	2	1	1	2	0	0	1	0	0	0	0	1	2	1	0	2	1
VE_06	C. coli	1	4	1	1	2	0	0	1	0	0	0	0	1	2	0	1	0	0
VE_07	C. coli	1	3	1	1	2	0	0	1	0	0	0	0	1	2	0	1	0	0
VE_08	C. coli	1	2	1	1	2	0	0	1	0	0	0	0	1	2	1	0	2	1
VE_09	C. coli	1	4	1	1	2	0	0	1	0	0	0	0	1	2	0	1	0	0
VE_10	C. coli	1	2	1	1	2	0	0	1	0	0	0	0	1	2	1	0	2	1
VE_11	C. coli	1	2	1	1	2	0	0	1	0	0	0	0	1	2	0	1	0	0
VE_12	C. coli	1	2	1	1	2	0	0	1	0	0	0	0	1	2	0	1	0	0
VE_13	C. jejuni	1	2	1	1	0	0	0	0	0	2	0	1	0	2	1	0	0	0
VE_14	C. jejuni	1	2	1	1	0	0	0	0	0	2	0	1	1	2	0	1	0	0
VE_15	C. coli	1	3	1	1	2	0	0	1	0	0	0	0	1	2	1	0	2	1
VE_16	C. coli	1	2	1	1	2	0	0	1	0	0	0	0	1	2	0	1	0	0
VE_17	C. coli	1	3	1	1	2	0	0	1	0	0	0	0	1	2	1	0	2	1
VE_18	C. jejuni	1	2	1	1	0	0	0	0	0	2	0	1	0	2	1	0	0	0
VE_19	C. coli	1	3	1	1	2	0	0	1	0	0	0	0	1	2	1	0	2	1
VE_20	C. coli	1	3	1	1	2	0	0	1	0	0	0	0	1	2	1	0	2	1
VE_21	C. coli	1	2	1	1	2	0	0	(1*) +A>G	0	0	0	0	1	2	1	0	2	1
DSM 4688	C. jejuni	0	0	0	0	0	0	0	0	0	2	1	0	0	2	1	0	0	0
2012-70-443-2	C. coli	0	0	0	0	2	1	0	0	0	0	0	0	0	2	1	0	0	0
