# Supplementary material for: Multiplex Real-Time PCR for the Detection of Tetracycline, Ciprofloxacin, and Erythromycin Resistance Determinants from Human and Foodborne Campylobacter jejuni and Campylobacter coli
Source: Microorganisms. 2023 Dec 6;11(12):2927. doi: 10.3390/microorganisms11122927 (PMC10745765; doi:10.3390/microorganisms11122927)
Supplement: Supplementary file 1 [file microorganisms-11-02927-s001.zip › LGL_Zeller-Peronnet_supplementary Table S4.xlsx]

## Sheet: Table S4_Pentaplex CFX96-Q5
Pentaplex real-time PCR assay: Screening of tet(O), GyrA_T86I, erm(B), 23S rRNA_A2075G, IAC
real-time PCR-instrument		Quantstudio5, CFX96 Touch System
detection system		FAM, ROX, HEX, Cy5, Cy5.5
mastermix		QuantiNova, Qiagen
Components		Concentration of working solutions	Final concentration in PCR assay	Volume in µL for 1 sample
		von Arbeitslösungen
QuantiNova Multiplex		4x	1x	6.25
PCR-grade water			-	2.75
tet(O)-fw		20	150	0.1875
tet(O)-re		20	150	0.1875
tet(O)-probe (FAM)		10	100	0.25
gyrA_Cj_fw		20	400	0.5
gyrA_Cj_re		20	400	0.5
gyrA_Cj_wt		20	600	0.75
gyrA_Cj_pm (ROX)		10	200	0.5
gyrA_Cc_fw		20	400	0.5
gyrA_Cc_re		20	400	0.5
gyrA_Cc_wt		20	600	0.75
gyrA_Cc_pm (ROX)		10	200	0.5
erm(B)_fw		20	400	0.5
erm(B)_re		20	400	0.5
erm(B)-probe (Cy5)		10	200	0.5
23S_A2075G_fw		20	400	0.5
23S_A2075G_re		20	400	0.5
23S_A2075G_wt		20	600	0.75
23S_A2075G_pm (HEX)		10	200	0.5
IPC-ntb2-fw		20	300	0.375
IPC-ntb2-re		20	300	0.375
IPC-ntb2-probe (Cy5.5)		10	150	0.375
IPC-ntb2 plasmid, 50 copies/µL		50 copies/µL	50 copies	1
Total volume of mastermix			-	20
Sample DNA, Extraction control, NTC			-	5
Total volume of one reaction			-	25
Thermal profile
Phase		Time	Temperature	Cyles
Initial denaturation		2 min	95 °C	1 ×
Amplification	denaturation	10 sec	95 °C	40 ×
	annealing	20 sec	60 °C
	elongation	20 sec	72 °C
