# Supplementary material for: Multiplex Real-Time PCR for the Detection of Tetracycline, Ciprofloxacin, and Erythromycin Resistance Determinants from Human and Foodborne Campylobacter jejuni and Campylobacter coli
Source: Microorganisms. 2023 Dec 6;11(12):2927. doi: 10.3390/microorganisms11122927 (PMC10745765; doi:10.3390/microorganisms11122927)
Supplement: Supplementary file 1 [file microorganisms-11-02927-s001.zip › LGL_Zeller-Peronnet_supplementary Table S6.xlsx]

## Sheet: Table S6_Duplex
Duplex real-time PCR assay: Screening of erm(B), 23S rRNA_A2075G
real-time PCR-instrument		AriaMx, Quantstudio5, CFX96 Touch System
detection system		FAM, HEX
mastermix		QuantiNova, Qiagen
Components		Concentration of working solutions	Final concentration in PCR assay	Volume in µL for 1 sample
		von Arbeitslösungen
QuantiNova Multiplex		4x	1x	6.25
PCR-grade water			-	9
erm(B)_fw		20	400	0.5
erm(B)_re		20	400	0.5
erm(B)-probe (FAM)		10	200	0.5
23S_A2075G_fw		20	400	0.5
23S_A2075G_re		20	400	0.5
23S_A2075G_wt		20	600	0.75
23S_A2075G_pm (HEX)		10	200	0.5
Total volume of mastermix			-	20
Sample DNA, Extraction control, NTC			-	5
Total volume of one reaction			-	25
Thermal profile
Phase		Time	Temperature	Cyles
Initial denaturation		2 min	95 °C	1 ×
Amplification	denaturation	10 sec	95 °C	40 ×
	annealing	20 sec	60 °C
	elongation	20 sec	72 °C
