# Supplementary material for: Multiplex Real-Time PCR for the Detection of Tetracycline, Ciprofloxacin, and Erythromycin Resistance Determinants from Human and Foodborne Campylobacter jejuni and Campylobacter coli
Source: Microorganisms. 2023 Dec 6;11(12):2927. doi: 10.3390/microorganisms11122927 (PMC10745765; doi:10.3390/microorganisms11122927)
Supplement: Supplementary file 1 [file microorganisms-11-02927-s001.zip › LGL_Zeller-Peronnet_supplementary Table S7.xlsx]

## Sheet: Table S7_Efficiency tests
Efficiency tests for the pentaplex real-time PCR assay									Efficiency tests for the pentaplex real-time PCR assay
QuantiNova and AriaMx									HiDi polymerase and AriaMx
	VE_01, C. coli									VE_01, C. coli
	Target	Efficiency	RSq	Slope	Intercept					Target	Efficiency	RSq	Slope	Intercept
	tet(O)	103.06	0.997	-3.25	35.8					tet(O)	87.33	0.988	-3.67	38.0
	GyrA_T86I	98.40	0.994	-3.36	36.1					GyrA_T86I	95.00	0.982	-3.45	37.3
	erm(B)	109.70	0.991	-3.11	36.7					erm(B)	104.27	0.987	-3.22	36.6
	VE-14 C. jejuni									VE-14 C. jejuni
	Target	Efficiency	RSq	Slope	Intercept					Target	Efficiency	RSq	Slope	Intercept
	tet(O)	105.30	0.999	-3.20	34.5					tet(O)	89.72	0.993	-3.60	36.2
	GyrA_T86I	91.22	0.997	-3.55	36.9					gyrA_T86I	81.29	0.986	-3.87	37.3
	23S rRNA_A2075G	97.95	0.999	-3.37	35.2					23S rRNA_A2075G	93.56	0.991	-3.49	37.0
QuantiNova and Quantstudio5									HiDi polymerase and Quantstudio5
	VE_01, C. coli									VE_01, C. coli
	Target	Efficiency	RSq	Slope	Intercept					Target	Efficiency	RSq	Slope	Intercept
	tet(O)	96.77	0.998	-3.40	35.2					tet(O)	91.40	0.992	-3.55	35.4
	GyrA_T86I	93.66	0.996	-3.48	36.4					GyrA_T86I	88.35	0.996	-3.64	37.4
	erm(B)	99.66	0.998	-3.33	36.8					erm(B)	89.70	0.997	-3.60	35.7
	VE-14 C. jejuni									VE-14 C. jejuni
	Target	Efficiency	RSq	Slope	Intercept					Target	Efficiency	RSq	Slope	Intercept
	tet(O)	105.11	0.994	-3.21	33.7					tet(O)	93.24	0.988	-3.50	33.8
	GyrA_T86I	93.76	0.997	-3.48	36.5					GyrA_T86I	81.10	0.996	-3.88	37.8
	23S rRNA_A2075G	99.20	0.997	-3.34	35.1					23S rRNA_A2075G	92.42	0.995	-3.52	34.0
QuantiNova and CFX96 Touch System									HiDi polymerase and CFX96 Touch System
	VE_01, C. coli									VE_01, C. coli
	Target	Efficiency	RSq	Slope	Intercept					Target	Efficiency	RSq	Slope	Intercept
	tet(O)	95.14	0.994	-3.44	37.3					tet(O)	86.00	0.988	-3.71	36.3
	GyrA_T86I	94.62	0.994	-3.46	37.7					GyrA_T86I	89.43	0.992	-3.6	36.2
	erm(B)	101.32	0.994	-3.29	37.5					erm(B)	93.42	0.995	-3.49	36.2
	VE-14 C. jejuni									VE-14 C. jejuni
	Target	Efficiency	RSq	Slope	Intercept					Target	Efficiency	RSq	Slope	Intercept
	tet(O)	100.07	0.997	-3.32	36.1					tet(O)	87.15	0.987	-3.67	34.8
	GyrA_T86I	89.78	0.994	-3.59	37.2					GyrA_T86I	82.98	0.982	-3.81	38.7
	23S rRNA_A2075G	94.93	0.996	-3.45	36.9					23S rRNA_A2075G	94.03	0.998	-3.47	34.5
